# Supplementary material for: Predicting 30-Day Readmission After Stroke: A Systematic Review and Meta-Analysis to Inform Predictor Selection
Source: Diagnostics (Basel). 2026 May 29;16(11):1685. doi: 10.3390/diagnostics16111685 (PMC13256663; doi:10.3390/diagnostics16111685)
Supplement: Supplementary file 1 [file diagnostics-16-01685-s001.zip]

Archive with 2 entries (2 files):
- diagnostics-4330179-supplementary.pdf
- PRISMA 2020 checklist.pdf
